# Supplementary material for: k-mer-Based Metagenomics Tools Provide a Fast and Sensitive Approach for the Detection of Viral Contaminants in Biopharmaceutical and Vaccine Manufacturing Applications Using Next-Generation Sequencing
Source: mSphere. 2021 Apr 21;6(2):e01336-20. doi: 10.1128/mSphere.01336-20 (PMC8546726; doi:10.1128/mSphere.01336-20)
Supplement: DATA SET S1 [file msphere.01336-20-sd001.xls]

## Sheet: Lab A Sample Info
Lab A samples from the HeLa cell spike-in study completed by Khan et al, 2017 that we analyzed using various metagenomics tools.
Lab	SRA Accession	Run Accession	Viral Spike-in (1 genome copy per cell)	Starting Material
LabA-5	SRX2892684	SRR5656094	None	HeLa RNA
LabA-6	SRX2892685	SRR5656093	Epstein-Barr virus (EBV)	HeLa cell lysate (RNA,DNA)
LabA-7	SRX2892686	SRR5656092	Human respiratory syncytial virus A (RSV)	HeLa cell lysate (RNA,DNA)
LabA-8	SRX2892687	SRR5656091	Feline leukemia virus (FeLV)	HeLa cell lysate (RNA,DNA)
LabA-9	SRX2892678	SRR5656100	Reovirus-1 (Reo1)	HeLa cell lysate (RNA,DNA)
LabA-10	SRX2892679	SRR5656099	Porcine circovirus 1 (PCV1)	HeLa cell lysate (RNA,DNA)
Lab A (mix)	SRX2669113	SRR5373721	RSV, FeLV ,EBV, Reo1, PCV1	HeLa cell lysate (RNA,DNA)

## Sheet: LabA-5 Results
Results of various classification tools on RNA sequencing data (SRR5656094) from the HeLa cell control experiment (LabA-5 - no spike-in). The host reference genome is GRCh38.p13 and the viral reference database is RVDBv16. A) Read and abundances of expected species. The last column contains the results presented in Khan et al, 2017 for the sample. See Figure S2a for visualization of abundances. B…
A)
Total reads (after trimming & QC)		2500980			Khan et al. results (2,601,870 reads)
Organism (Species Level)	KrakenUniq (abundance %)	Centrifuge (abundance %)	BLAST after human filtering (abundance %)	KrakenUniq after human filtering (abundance %)	Raw reads + BLAST against ViralDB (abundance %)
Homo sapiens (host)	2,482,138 (99.25%)	2,484,820 (99.35%)	2,484,402 (99.34%)	2,484,402 (99.34%)	Not provided
HPV18 (in HeLa genome)	2,312 (0.0924%)	2,852 (0.114%)	2,509 (0.100%)	1,475 (0.0590%)	2,802 (0.108%)
Unclassified	14,046 (0.562%)	11,083 (0.443%)	14,030 (0.562%)	14,046 (0.562%)	Not provided
B)
	KrakenUniq	Centrifuge	BLAST (after human filtering)	KrakenUniq (after human filtering)
Total species	30	68	14	11
Total species (5 read cutoff)	7	17	4	4
Total viral species (5 read cutoff)	4	13	2	2
Viruses that are not closely related to HPV18 (5 read cutoff)	2	11	0	0
Viruses that are not closely related to HPV18 and are not human endogenous viruses (5 read cutoff)	2	11	0	0

## Sheet: LabA-6 Results
Results of various classification tools on sequencing data (SRR5656093) from HeLa cell experiment LabA-6. Epstein-Barr virus (EBV) was spiked-in to reach approximately 1 genome copy per cell. Cell lysate samples were treated with DNA and RNA nuclease before nucleic acid extraction. The host reference genome is GRCh38.p13 and the viral reference database is RVDBv16. A) Read and abundances of expec…
A)
Total reads (after trimming & QC)		1500517				Khan et al. results (1,920,259 reads)
Organism (Species Level)	KrakenUniq (abundance %)	Centrifuge (abundance %)		BLAST after human filtering (abundance %)	KrakenUniq after human filtering (abundance %)	Raw reads + BLAST against ViralDB (abundance %)
Homo sapiens (host)	805,877 (53.71%)	822,125 (54.79%)		825,517 (55.02%)	825,517 (55.02%)	Not provided
EBV	3,939 (0.263%)	1,117 (0.0744%)		3,550 (0.237%)	3,515 (0.234%)	3,502 (0.182%)
HPV18 (in HeLa genome)	9 (0.000600%)	11 (0.000733%)		25 (0.00167%)	3 (0.000200%)	57 (0.00297%)
Unclassified	666,110 (44.39%)	646,896 (43.11%)		664,117 (44.26%)	666,110 (44.39%)	Not provided
B)
	KrakenUniq	Centrifuge	BLAST (after human filtering)	KrakenUniq (after human filtering)
Total species	103	272	144	83
Total species (5 read cutoff)	41	71	69	29
Total viral species (5 read cutoff)	30	56	56	21
Viruses that are not closely related EBV or HPV18 (5 read cutoff)	28	54	54	20
Viruses that are not closely related to EBV or HPV18, and are not human endogenous viruses (5 read cutoff)	28	54	54	20

## Sheet: LabA-7 Results
Results of classification tools on sequencing data (SRR5656092) from HeLa cell experiment LabA-7. Human respiratory syncytial virus (RSV) was spiked-in to reach approximately 1 genome copy per cell. Cell lysate samples were treated with DNA and RNA nuclease before nucleic acid extraction. The host reference genome is GRCh38.p13 and the viral reference database is RVDBv16. A) Read and abundances o…
A)
Total reads (after trimming & QC)		1347414			Khan et al. results (1,605,408 reads)
Organism (Species Level)	KrakenUniq (abundance %)	Centrifuge (abundance %)	BLAST after human filtering (abundance %)	KrakenUniq after human filtering (abundance %)	Raw reads + BLAST against ViralDB (abundance %)
Homo sapiens (host)	1,245,234 (92.42%)	1,252,660 (92.97%)	1,265,333 (93.91%)	1,265,333 (93.91%)	Not provided
RSV	1,418 (0.105%)	1,318 (0.0978%)	1,500 (0.111%)	1,162 (0.0862%)	1,920 (0.120%)
HPV18 (in HeLa genome)	24 (0.00178%)	33 (0.00245%)	24 (0.00178%)	11 (0.000816%)	35 (0.00218%)
Unclassified	79,726 (5.92%)	72,032 (5.35%)	78,750 (5.84%)	79,726 (5.92%)	Not provided
B)
	KrakenUniq	Centrifuge	BLAST (after human filtering)	KrakenUniq (after human filtering)
Total species	59	126	82	43
Total species (5 read cutoff)	25	34	43	14
Total viral species (5 read cutoff)	20	30	37	11
Viruses that not closely related to RSV or HPV18 (5 read cutoff)	18	28	32	9
Viruses that are not closely related to RSV or HPV18, and are not human endogenous viruses (5 read cutoff)	18	28	32	9

## Sheet: LabA-8 Results
Results of classification tools on sequencing data (SRR5656091) from HeLa cell experiment LabA-8. Feline leukemia virus (FeLV) was spiked-in to reach approximately 1 genome copy per cell. Cell lysate samples were treated with DNA and RNA nuclease before nucleic acid extraction. The host reference genome is GRCh38.p13 and the viral reference database is RVDBv16. A) Read and abundances of expected …
A)
Total reads (after trimming & QC)		1761281			Khan et al. results (2,217,454 reads)
Organism (Species Level)	KrakenUniq (abundance %)	Centrifuge (abundance %)	BLAST after human filtering (abundance %)	KrakenUniq after human filtering (abundance %)	Raw reads + BLAST against ViralDB (abundance %)
Homo sapiens (host)	1,206,082 (68.48%)	1,230,715 (69.88%)	1,215,596 (69.02%)	1,215,596 (69.02%)	Not provided
FeLV	163 (0.00925%)	150 (0.00852%)	149 (0.00846%)	148 (0.00840%)	172 (0.00776%)
HPV18 (in HeLa genome)	31 (0.00176%)	27 (0.00153%)	38 (0.00216%)	22 (0.00125%)	250 (0.0113%)
Unclassified	541,953 (30.77%)	512,786 (29.11%)	540,869 (30.71%)	541,953 (30.77%)	Not provided
B)
	KrakenUniq	Centrifuge	BLAST (after human filtering)	KrakenUniq (after human filtering)
Total species	104	273	139	74
Total species (5 read cutoff)	35	72	67	26
Total viral species (5 read cutoff)	24	51	50	17
Viruses that are not closely related to FeLV or HPV 18 (5 read cutoff)	22	49	47	15
Viruses that are not closely related to FeLV or HPV18, and are not human endogenous viruses (5 read cutoff)	22	49	47	15

## Sheet: LabA-9 Results
Results of classification tools on sequencing data (SRR5656100) from HeLa cell experiment LabA-9. Mammalian orthoreovirus 1 (REO1) was spiked-in to reach approximately 1 genome copy per cell. Cell lysate samples were treated with DNA and RNA nuclease before nucleic acid extraction. The host reference genome is GRCh38.p13 and the viral reference database is RVDBv16. A) Read and abundances of expec…
A)
Total reads (after trimming & QC)		1522691			Khan et al. results (1,961,767 reads)
Organism (Species Level)	KrakenUniq (abundance %)	Centrifuge (abundance %)	BLAST after human filtering (abundance %)	KrakenUniq after human filtering (abundance %)	Raw reads + BLAST against ViralDB (abundance %)
Homo sapiens (host)	1,236,928 (81.23%)	1,265,551 (83.11%)	1,241,267 (81.52%)	1,241,267 (81.52%)	Not provided
REO1	7 (0.000460%)	11 (0.000722%)	11 (0.000722%)	6 (0.000394%)	23 (0.00117%)
HPV18 (in HeLa genome)	9 (0.000591%)	7 (0.000460%)	13 (0.000854%)	6 (0.000394%)	48 (0.00245%)
Unclassified	279,997 (18.39%)	254,431 (16.71%)	279,232 (18.34%)	279,997 (18.39%)	Not provided
B)
	KrakenUniq	Centrifuge	BLAST (after human filtering)	KrakenUniq (after human filtering)
Total species	77	180	108	54
Total species (5 read cutoff)	30	47	46	23
Total viral species (5 read cutoff)	25	36	39	19
Viruses that are not closely related to REO1 or HPV18 (5 read cutoff)	23	34	37	17
Viruses that are not closely related to REO1 or HPV18, and are not human endogenous viruses (5 read cutoff)	23	34	37	17

## Sheet: LabA-10 Results
Results of classification tools on sequencing data (SRR5656099) from HeLa cell experiment LabA-10. Porcine circovirus 1 (PCV1) was spiked-in to reach approximately 1 genome copy per cell. Cell lysate samples were treated with DNA and RNA nuclease before nucleic acid extraction. Host reference genome is GRCh38.p13 and the viral reference database is RVDBv16. A) Read and abundances of expected spec…
A)
Total reads (after trimming & QC)		1520021			Khan et al. results (1,956,346 reads)
Organism (Species Level)	KrakenUniq (abundance %)	Centrifuge (abundance %)	BLAST after human filtering (abundance %)	KrakenUniq after human filtering (abundance %)	Raw reads + BLAST against ViralDB (abundance %)
Homo sapiens (host)	1,320,321 (86.86%)	1,350,316 (88.84%)	1,327,416 (87.33%)	1,327,416 (87.33%)	Not provided
PCV1	181 (0.0119%)	188 (0.0121%)	184 (0.0121%)	124 (0.00816%)	195 (0.00997%)
HPV18 (in HeLa genome)	1 (0.0000658%)	5 (0.000329%)	0	0	43 (0.00220%)
Unclassified	191,416 (12.59%)	166,748 (10.97%)	190,592 (12.54%)	191,416 (12.59%)	Not provided
B)
	KrakenUniq	Centrifuge	BLAST (after human filtering)	KrakenUniq (after human filtering)
Total species	77	168	108	56
Total species (5 read cutoff)	31	49	50	18
Total viral species (5 read cutoff)	22	37	39	13
Viruses that are not closely related to PCV1 or HPV18 (5 read cutoff)	20	34	37	11
Viruses that are not closely related to PCV1 or HPV18, and are not human endogenous viruses (5 read cutoff)	20	34	37	11

## Sheet: LabA-Mixed
Read and abundances of expected species from viral classification tools on sequencing data (SRR5373721) from HeLa cell experiment LabA – mixed sample. Each virus was spiked-in to reach approximately 1 genome copy per cell. Cell lysate samples were treated with DNA and RNA nuclease before nucleic acid extraction. The host reference genome is GRCh38.p13 and the viral reference database is RVDBv16. …
Total reads (after trimming & QC)		1611597			Khan et al. results (2,050,654 reads)
Organism (Species Level)	KrakenUniq (abundance %)	Centrifuge (abundance %)	BLAST after human filtering (abundance %)	KrakenUniq after human filtering (abundance %)	Raw reads + BLAST against ViralDB (abundance %)
Homo sapiens (host)	1,358,330 (84.28%)	1,379,336 (85.59%)	1,363,340 (84.60%)	1,363,340 (84.60%)	Not provided
EBV	4,270 (0.2650%)	1,072 (0.0665%)	2,754 (0.171%)	2,666 (0.165%)	3,224 (0.1572%)
RSV	719 (0.0441%)	643 (0.0399%)	698 (0.0433%)	460 (0.0285%)	816 (0.0398%)
FeLV	39 (0.00242%)	28 (0.00174%)	28 (0.00174%)	23 (0.00143%)	38 (0.00185%)
REO1	26 (0.00161%)	25 (0.00155%)	19 (0.00118%)	19 (0.00118%)	20 (0.000975%)
PCV1	124 (0.00769%)	144 (0.00894%)	123 (0.00763%)	84 (0.00521%)	202 (0.00985%)
HPV18 (in HeLa genome)	8 (0.000496%)	1 (0.000164%)	14 (0.000869%)	6 (0.000372%)	60 (0.00293%)
Unclassified	243,111 (15.09%)	223,242 (13.85%)	242,416 (15.04%)	243,111 (15.09%)	Not provided
