# Supplementary material for: k-mer-Based Metagenomics Tools Provide a Fast and Sensitive Approach for the Detection of Viral Contaminants in Biopharmaceutical and Vaccine Manufacturing Applications Using Next-Generation Sequencing
Source: mSphere. 2021 Apr 21;6(2):e01336-20. doi: 10.1128/mSphere.01336-20 (PMC8546726; doi:10.1128/mSphere.01336-20)
Supplement: DATA SET S3 [file msphere.01336-20-sd003.xls]

## Sheet: Lab C Sample Info
Lab C samples from the HeLa cell spike-in study completed by Khan et al, 2017 that we analyzed using various metagenomics tools.
Lab	SRA Accession	Run Accession	Viral Spike-in	Genome copies per cell	Starting Material
LabC-1	SRX2934305	SRR5713923	RSV, FeLV, EBV, Reo1	100	HeLa whole cells (RNA)
LabC-2	SRX2934304	SRR5713924	RSV, FeLV, EBV, Reo1	3	HeLa whole cells (RNA)
LabC-3	SRX2934303	SRR5713925	RSV, FeLV, EBV, Reo1	0.1	HeLa whole cells (RNA)
LabC-4	SRX2934302	SRR5713926	RSV, FeLV, EBV, Reo1	100	HeLa whole cells (DNA)
LabC-5	SRX2934301	SRR5713927	RSV, FeLV, EBV, Reo1	3	HeLa whole cells (DNA)
LabC-6	SRX2934300	SRR5713928	RSV, FeLV, EBV, Reo1	0.1	HeLa whole cells (DNA)

## Sheet: LabC-1 Results
Hit counts and abundances of the expected species from various virus classification tools. The tools were applied to RNA sequencing data (SRR5713923) from the high spike-in HeLa cell experiment (LabC-1). Note that only RNA was sequenced. All hit counts are provided as the number of read pairs except for Lab C’s analysis in the last column, which are individual read counts. Each virus was spiked t…
A)
Total reads (after trimming & QC)		280,700,994 (140,350,497 pairs)			Khan et al. results (332,046,784 reads)
Organism (Species Level)	KrakenUniq (abundance %)	Centrifuge (abundance %)	BLAST after human filtering (abundance %)	KrakenUniq after human filtering (abundance %)	QC/trimmed reads + human filtering + targeted mapping with BWA mem
Homo sapiens (host)	137,832,113 (98.21%)	137,784,710 (98.17%)	137,998,021 (98.32%)	137,998,021 (98.32%)	Not provided
RSV	1,000,911 (0.713%)	1,077,402 (0.7677%)	1,138,401 (0.8111%)	974,106 (0.6941%)	4,468,472 (1.3457%)
FeLV	228,156 (0.1626%)	192,386 (0.1371%)	251,503 (0.1792%)	226,383 (0.1613%)	1,080,732 (0.3255%)
EBV	95,235 (0.06786%)	35,410 (0.0252%)	93,211 (0.06641%)	93,310 (0.06648%)	433,638 (0.1306%)
REO1	305,770 (0.2166%)	309,773 (0.2207%)	333,194 (0.2374%)	302,254 (0.2154%)	1,222,694 (0.3682%)
HPV18 (in HeLa genome)	84,681 (0.05887%)	113,443 (0.0808%)	207,882 (0.1481%)	68,645 (0.04891%)	842,420 (0.2537%)
Unclassified	288,067 (0.2052%)	456,531 (0.3253%)	288,309 (0.2054%)	288,067 (0.2052%)	Not provided
B)
	KrakenUniq	Centrifuge	BLAST (after human filtering)	KrakenUniq (after human filtering)
Total species	197	396	150	121
Total species (5 read cutoff)	67	151	63	42
Total viral species (5 read cutoff)	48	121	50	29
Viruses that are not closely related to those expected (5 read cutoff)	38	110	31	19
Viruses that are not closely related to those expected and are not human endogenous viruses (5 read cutoff)	35	107	31	19
Expected viruses missing with 5 read cutoff	None	None	None	None
Viruses that are not closely related to those expected and are not human endogenous viruses (50 read cutoff)	17	34	12	8
Expected viruses missing with 50 read cutoff	None	None	None	None

## Sheet: LabC-2 Results
Results of classification tools on RNA sequencing data (SRR5713924) from the medium spike-in HeLa cell experiment (LabC-2). Note that only RNA was sequenced. Each virus was spiked to reach approximately 3 genome copies per cell. The host reference genome is GRCh38.p13 and the viral reference database is RVDBv16. A) Hit counts and abundances for human, the spiked-in viruses, and HPV18. All hit cou…
A)
Total reads (after trimming & QC)		257,657,826 (128,828,913 pairs)			Khan et al. results (281,827,122 reads)
Organism (Species Level)	KrakenUniq (abundance %)	Centrifuge (abundance %)	BLAST after human filtering (abundance %)	KrakenUniq after human filtering (abundance %)	QC/trimmed reads + human filtering + targeted mapping with BWA mem
Homo sapiens (host)	128,339,137 (99.62%)	18,449,218 (99.42%)	128,407,952 (99.67%)	128,407,952 (99.67%)	Not provided
RSV	3,848 (0.00299%)	4,075 (0.00316%)	4,065 (0.00316%)	3,565 (0.00277%)	7,809 (0.00277%)
FeLV	252 (0.000196%)	237 (0.000184%)	255 (0.000198%)	244 (0.000189%)	571 (0.000202%)
EBV	5,296 (0.00411%)	2,156 (0.00167%)	4,838 (0.00376%)	4,978 (0.00386%)	10,985 (0.00390%)
REO1	6,290 (0.00488%)	6,411 (0.00498%)	6,491 (0.00504%)	6,193 (0.00481%)	12,453 (0.00442%)
HPV18 (in HeLa genome)	31,484 (0.0238%)	42,474 (0.0330%)	87,666 (0.0680%)	27,251 (0.0212%)	173,739 (0.0617%)
Unclassified	295,540 (0.229%)	607,785 (0.472%)	295,116 (0.229%)	295,540 (0.229%)	Not provided
B)
	KrakenUniq	Centrifuge	BLAST (after human filtering)	KrakenUniq (after human filtering)
Total species	185	327	188	122
Total species (5 read cutoff)	86	119	61	45
Total viral species (5 read cutoff)	54	81	33	21
Viruses that are not closely related to those expected (5 read cutoff)	46	73	19	14
Viruses that are not closely related to those expected and are not human endogenous viruses (5 read cutoff)	43	70	19	14
Expected viruses missing (5 read cutoff)	None	None	None	None
Viruses that are not closely related to those expected and are not human endogenous viruses (50 read cutoff)	15	22	3	3
Expected viruses missing with 50 read cutoff	None	None	None	None

## Sheet: LabC-3 Results
Results of classification tools on RNA sequencing data (SRR5713925) from the low spike-in HeLa cell experiment (LabC-3). Note that only RNA was sequenced. Each virus was spiked to reach approximately 0.1 genome copies per cell. The host reference genome is GRCh38.p13 and the viral reference database is RVDBv16. A) Hit counts and abundances for human, the spiked-in viruses, and HPV18. All hit coun…
A)
Total reads (after trimming & QC)		313,267,694 (156,633,847 pairs)			Khan et al. results (371,473,250 reads)
Organism (Species Level)	KrakenUniq (abundance %)	Centrifuge (abundance %)	BLAST after host filtering (abundance %)	KrakenUniq after host filtering (abundance %)	QC/trimmed reads + human filtering + targeted mapping with BWA mem
Homo sapiens (host)	156,025,677 (99.61%)	155,953,955 (99.57%)	156,178,267 (99.71%)	156,178,267 (99.71%)	Not provided
RSV	276 (0.0001762%)	303 (0.0001934%)	324 (0.0002069%)	264 (0.0001685%)	632 (0.0001701%)
FeLV	41 (0.00002618%)	156 (0.00009960%)	26 (0.00001660%)	22 (0.00001405%)	51 (0.00001373%)
EBV	205 (0.0001309%)	199 (0.0001270%)	59 (0.00003767%)	116 (0.00007406%)	159 (0.00004280%)
REO1	57 (0.00003639%)	55 (0.00003511%)	58* (0.00003703%)	57 (0.00003639%)	123 (0.00003311%)
HPV18 (in HeLa genome)	75,675 (0.0471%)	101,632 (0.06489%)	192,056 (0.1226%)	61,231 (0.03921%)	381,291 (0.1026%)
Unclassified	246,732 (0.1575%)	380,778 (0.2431%)	245,803 (0.1569%)	246,732 (0.1575%)	Not provided
B)
	KrakenUniq	Centrifuge	BLAST (after human filtering)	KrakenUniq (after human filtering)
Total species	212	397	173	131
Total species (5 read cutoff)	74	159	67	43
Total viral species (5 read cutoff)	54	128	42	26
Viruses that are not closely related to those expected (5 read cutoff)	47	121	32	20
Viruses that are not closely related to those expected and are not human endogenous viruses (5 read cutoff)	44	118	32	20
Expected viruses missing (5 read cutoff)	None	None	None	None
Viruses that are not closely related to those expected and are not human endogenous viruses (50 read cutoff)	19	42	9	9
Expected viruses missing with 50 read cutoff	FeLV	None	FeLV*	FeLV
*There are more than 50 read hits for Reo1 for BLAST, but this is over multiple species

## Sheet: LabC-4 Results
Results of classification tools on DNA sequencing data (SRR5713926) from the high spike-in HeLa cell experiment (LabC-4). Note that only DNA was sequenced. Each virus was spiked to reach approximately 100 genome copies per cell. The host reference genome is GRCh38.p13 and the viral reference database is RVDBv16. A) Hit counts and abundances for human, the spiked-in viruses, and HPV18. All hit cou…
A)
Total reads (after trimming & QC)		284,857,276 (142,428,638 pairs)				Khan et al. results (312,550,440 reads)
Organism (Species Level)	KrakenUniq (abundance %)	Centrifuge (abundance %)		BLAST after human filtering (abundance %)	KrakenUniq after human filtering (abundance %)	QC/trimmed reads + human filtering + targeted mapping with BWA mem
Homo sapiens (host)	141,762,217 (99.53%)	141,108,925 (99.07%)		141,802,748 (99.56%)	141,802,748 (99.56%)	Not provided
RSV (RNA virus)	0	0		0	0	0
FeLV (RNA virus)	1 (0.000000702%)	1 (0.000000702%)		1 (0.000000702%)	1 (0.000000702%)	2 (0.000000630%)
EBV (DNA virus)	516,672 (0.3628%)	179,095 (0.126%)		512,141 (0.3596%)	512,491 (0.3598%)	1,195,993 (0.383%)
REO1 (RNA virus)	0	0		0	0	2 (0.000000630%)
HPV18 (in HeLa genome)	327 (0.000230	357 (0.000251%)		970 (0.000681%)	253 (0.000178%)	1,762 (0.000564%)
Unclassified	108,536 (0.0762%)	1,132,085 (0.795%)		108,717 (0.0763%)	108,536 (0.0762%)	Not provided
B)
	KrakenUniq	Centrifuge		BLAST (after human filtering)	KrakenUniq (after human filtering)
Total species	67	205		42	32
Total species (5 read cutoff)	30	55		17	12
Total viral species (5 read cutoff)	24	46		13	9
Viruses that are not closely related to those expected (5 read cutoff)	21	41		10	6
Viruses that are not closely related to those expected and are not human endogenous viruses (5 read cutoff)	18	38		10	6
Expected viruses (DNA only) missing (5 read cutoff)	None	None		None	None
Viruses that are not closely related to those expected and are not human endogenous viruses (50 read cutoff)	5	10		2	2
Expected viruses (DNA only) missing with 50 read cutoff	None	None		None	None

## Sheet: LabC-5 Results
Results of classification tools on DNA sequencing data (SRR5713927) from the medium spike-in HeLa cell experiment (LabC-5). Note that only DNA was sequenced. Each virus was spiked to reach approximately 3 genome copies per cell. The host reference genome is GRCh38.p13 and the viral reference database is RVDBv16. A) Hit counts and abundances for human, the spiked-in viruses, and HPV18. All hit cou…
A)
Total reads (after trimming & QC)		354,100,868 (177,050,434 pairs)			Khan et al. results (394,850,748 reads)
Organism (Species Level)	KrakenUniq (abundance %)	Centrifuge (abundance %)	BLAST after human filtering (abundance %)	KrakenUniq after human filtering (abundance %)	QC/trimmed reads + human filtering + targeted mapping with BWA mem
Homo sapiens (host)	176,903,202 (99.92%)	175,989,195 (99.40%)	176,936,427 (99.94%)	176,936,427 (99.94%)	Not provided
RSV (RNA virus)	1 (0.000000565%)	1 (0.000000565%)	1 (0.000000565%)	1 (0.000000565%)	2 (0.000000507%)
FeLV (RNA virus)	0	0	0	0	0
EBV (DNA virus)	9,692 (0.00547%)	3,721 (0.00210%)	9,247 (0.00522%)	9,393 (0.00531%)	23,931 (0.00606%)
REO1 (RNA virus)	0	0	0	0	0
HPV18 (in HeLa genome)	487 (0.000275%)	498 (0.000281%)	1,347 (0.000761%)	402 (0.000227%)	2,765 (0.000700%)
Unclassified	100,610 (0.0568%)	1,050,195 (0.593%)	100,654 (0.0569%)	100,610 (0.0568%)	Not provided
B)
	KrakenUniq	Centrifuge	BLAST (after human filtering)	KrakenUniq (after human filtering)
Total species	61	184	47	28
Total species (5 read cutoff)	31	53	14	12
Total viral species (5 read cutoff)	28	41	11	11
Viruses that not closely related to those expected (5 read cutoff)	24	37	8	8
Viruses that are not closely related to those expected and are not human endogenous viruses (5 read cutoff)	21	34	8	8
Expected viruses (DNA only) missing (5 read cutoff)	None	None	None	None
Viruses that are not closely related to those expected and are not human endogenous viruses (50 read cutoff)	4	10	2	1
Expected viruses (DNA only) missing with 50 read cutoff	None	None	None	None

## Sheet: LabC-6 Results
Results of classification tools on DNA sequencing data (SRR5713928) from the low spike-in HeLa cell experiment (LabC-6). Note that only DNA was sequenced. Each virus was spiked to reach approximately 0.1 genome copies per cell. The host reference genome is GRCh38.p13 and the viral reference database is RVDBv16. A) Hit counts and abundances for human, the spiked-in viruses, and HPV18. All hit coun…
A)
Total reads (after trimming & QC)		328,239,254 (164,119,627 pairs)			Khan et al. results (354,248,828 reads)
Organism (Species Level)	KrakenUniq (abundance %)	Centrifuge (abundance %)	BLAST after human filtering (abundance %)	KrakenUniq after human filtering (abundance %)	QC/trimmed reads + human filtering + targeted mapping with BWA mem
Homo sapiens (host)	163,898,201 (99.87%)	141,108,925 (99.07%)	163,935,644 (99.89%)	163,935,644 (99.89%)	Not provided
RSV (RNA virus)	0	0	0	0	0
FeLV (RNA virus)	0	0	0	0	0
EBV (DNA virus)	758 (0.000462%)	562 (0.000342%)	329 (0.000200%)	483 (0.000294%)	730 (0.000206%)
REO1 (RNA virus)	0	0	0	0	4 (0.00000113%)
HPV18 (in HeLa genome)	400 (0.000244%)	442 (0.000269%)	1,193 (0.000727%)	317 (0.000193%)	2,709 (0.000765%)
Unclassified	171,186 (0.104%)	1,061,751 (0.647%)	171,061 (0.104%)	171,186 (0.104%)	Not provided
B)
	KrakenUniq	Centrifuge	BLAST (after human filtering)	KrakenUniq (after human filtering)
Total species	69	194	46	34
Total species (5 read cutoff)	28	52	12	9
Total viral species (5 read cutoff)	25	43	8	8
Viruses that are not closely related to those expected (5 read cutoff)	21	39	5	6
Viruses that are not closely related to those expected and are not human endogenous viruses (5 read cutoff)	18	36	5	6
Expected viruses (DNA only) missing (5 read cutoff)	None	None	None	None
Viruses that are not closely related to those expected and are not human endogenous viruses (50 read cutoff)	4	10	1	1
Expected viruses (DNA only) missing with 50 read cutoff	None	None	None	None
