# Supplementary material for: k-mer-Based Metagenomics Tools Provide a Fast and Sensitive Approach for the Detection of Viral Contaminants in Biopharmaceutical and Vaccine Manufacturing Applications Using Next-Generation Sequencing
Source: mSphere. 2021 Apr 21;6(2):e01336-20. doi: 10.1128/mSphere.01336-20 (PMC8546726; doi:10.1128/mSphere.01336-20)
Supplement: DATA SET S4 [file msphere.01336-20-sd004.xls]

## Sheet: Sample Info
Samples from the CHO-K1 cell spike-in study completed by Chiang et al, 2019 that we analyzed using various metagenomics tools.
SRA Accession	Run Accession	Viral Spike-in	Multiplicity of Infection	Starting Material
SRX4634315	SRR7779195	Reovirus-3 (Reo3)	0.0013	CHO-K1 whole cells (RNA)
SRX4634321	SRR7779201	Reo3	0.0013	CHO-K1 whole cells (RNA)
SRX4634303	SRR7779183	Encephalomyocarditis virus (EMCV)	0.007	CHO-K1 whole cells (RNA)
SRX4634309	SRR7779189	EMCV	0.007	CHO-K1 whole cells (RNA)
SRX4634291	SRR7779171	Vesicular stomatitis virus (VSV)	0.003	CHO-K1 whole cells (RNA)
SRX4634297	SRR7779177	VSV	0.003	CHO-K1 whole cells (RNA)

## Sheet: Reo3 Exp1
Read pair counts and abundances of expected species from running the classification tools on RNA Sequencing (SRR7779195) of a reovirus-3 spike-in sample (experiment 1) (Chiang et al, 2019). The host reference genome is either just the 2018 CH genome or both the 2018 CH genome and the 2011 CHO-K1 genome (columns marked with CHO-K1). The viral reference database used for all tools is U-RVDBv16. See…
Total reads (after trimming & QC)				40,592,576 (20,296,288 pairs)
Species	KrakenUniq (abundance %)	Centrifuge (abundance %)	BLAST after CH filtering (abundance %)	KrakenUniq after CH filtering (abundance %)	KrakenUniq w/ CHO-K1 (abundance %)	Centrifuge w/ CHO-K1 (abundance %)	BLAST after CH & CHO-K1 filtering (abundance %)		KrakenUniq after CH & CHO-K1 filtering (abundance %)
Chinese hamster (host)	19,835,689 (97.73%)	19,874,354 (97.72%)	19,901,285 (98.05%)	19,901,285 (98.05%)	20,119,271 (99.13%)	20,121,688 (99.14%)	20,183,529 (99.44%)		20,183,529 (99.44%)
Reovirus (spike-in)	55,744 (0.275%)	56,621 (0.279%)	61,632 (0.304%)	54,929 (0.271%)	55,731 (0.275%)	56,586 (0.279%)	61,856 (0.305%)		54,921 (0.271%)
Reo-3 specific	33,002 (0.163%)	3,090 (0.0152%)	61,399 (0.303%)	32,596 (0.161%)	32,995 (0.163%)	3,104 (0.0153%)	61,394 (0.302%)		32,592 (0.161%)
VSV (possible cross-contaminant)	109 (0.000537%)	108 (0.000532%)	134 (0.000660%)	109 (0.000537%)	110 (0.000542%)	108 (0.000532%)	134 (0.000660%)		109 (0.000537%)
EMCV (possible cross-contaminant)	53 (0.000261%)	181 (0.000892%)	51 (0.000251%)	51 (0.000251%)	51 (0.000251%)	63 (0.000310%)	51 (0.000251%)		51 (0.000251%)
Unclassified	314,263 (1.55%)	269,563 (1.33%)	312,855 (1.54%)	314,263 (1.55%)	32,070 (0.158%)	24,730 (0.122%)	30,637 (0.151%)		32,070 (0.158%)

## Sheet: Reo3 Exp2
Results of classification tools on RNA Sequencing (SRR7779201) of a reovirus-3 spike-in sample (experiment 2). The host reference genome is either just the 2018 CH genome or both the 2018 CH genome and the 2011 CHO-K1 genome (columns marked with CHO-K1). The viral reference database used for all tools is U-RVDBv16. A) Read pair counts and abundances of expected species. See Figure S5a for visuali…
A)
Total reads (after trimming & QC)				38,732,334 (19,366,167 pairs)
Species	KrakenUniq (abundance %)	Centrifuge (abundance %)	BLAST after host filtering (abundance %)	KrakenUniq after host filtering (abundance %)		KrakenUniq w/ CH & CHO-K1 (abundance %)	Centrifuge w/ CH & CHO-K1 (abundance %)	BLAST after CH & CHO-K1 filtering (abundance %)	KrakenUniq after CH & CHO-K1 filtering (abundance %)
Chinese hamster (host)	18,929,638 (97.75%)	18,963,118 (97.92%)	19,001,854 (98.12%)	19,001,854 (98.12%)		19,162,196 (98.95%)	19,165,095 (98.96%)	19,233,516 (99.32%)	19,233,516 (99.32%)
Reovirus (spike-in)	64,727 (0.334%)	66,491 (0.343%)	76,761 (0.396%)	62,842 (0.324%)		64,707 (0.334%)	66,432 (0.343%)	76,991 (0.398%)	62,823 (0.324%)
Reo-3 specific	34,129 (0.176%)	4,760 (0.0246%)				34,121 (0.176%)	4,794 (0.0248%)	76,273 (0.394%)
			76,301 (0.394%)	33,232 (0.172%)					33,226 (0.172%)
VSV (possible cross-contaminant)	67 (0.000350%)	68 (0.000351%)	92 (0.000475%)	67 (0.000350%)		67 (0.000350%)	68 (0.000351%)	92 (0.000475%)	67 (0.000350%)
EMCV (possible cross-contaminant)	17 (0.0000878%)	117 (0.000604%)	14 (0.0000723%)	14 (0.0000723%)		15 (0.0000775%)	22 (0.000113%)	14 (0.0000723%)	14 (0.0000723%)
Unclassified	269,425 (1.39%)	230,223 (1.19%)	267,875 (1.38%)	269,425 (1.39%)		37,826 (0.195%)	30,307 (0.156%)	36,256 (0.187%)	37,826 (0.195%)
B)
	KrakenUniq	Centrifuge	BLAST (after CH filtering)	KrakenUniq (after CH filtering)		KrakenUniq (w/ CH & CHO-K1)	Centrifuge (w/ CH & CHO-K1)	BLAST (after CH & CHO-K1 filtering)	KrakenUniq (after CH & CHO-K1 filtering)
Total species	77	167	62	44		64	120	61	39
Total species (5 read cutoff)	38	56	24	20		34	50	24	19
Total viral species (5 read cutoff)	33	50	21	18		29	44	21	16
Viruses not closely related to reovirus (5 read cutoff)	31	48	17	16		27	42	16	14
Total species (50 read cutoff)	21	26	13	11		18	22	13	11
Total viral species (50 read cutoff)	16	21	12	9		14	17	11	9
Viruses not closely related to reovirus (50 read cutoff)	14	19	9	7		12	15	8	7

## Sheet: VSV Exp1
Results of classification tools on CHO-K1 RNA Sequencing (SRR7779171) (Chiang et al, 2019) of a VSV spike-in sample (experiment 1). The host reference genome is either just the 2018 CH genome or both the 2018 CH genome and the 2011 CHO-K1 genome (columns marked with CHO-K1). The viral reference database used for all tools is U-RVDBv16. A) Read pair counts and abundances of expected species. See F…
A)
Total reads (after trimming & QC)				40,038,106 (20,019,053 pairs)
Species	KrakenUniq (abundance %)	Centrifuge (abundance %)	BLAST after CH filtering (abundance %)	KrakenUniq after CH filtering (abundance %)	KrakenUniq w/ CH & CHO-K1 (abundance %)	Centrifuge w/ CH & CHO-K1 (abundance %)	BLAST after CH & CHO-K1 filtering (abundance %)	KrakenUniq after CH & CHO-K1 filtering (abundance %)
Chinese hamster (host)	13,830,778 (69.09%)	13,882,910 (69.35%)	13,919,003 (69.53%)	13,919,003 (69.53%)	14,204,191 (70.95%)	14,242,880 (71.15%)	14,290,965 (71.39%)	14,290,965 (71.39%)
VSV (spike-in)	4,443,508 (22.20%)	4,498,804 (22.47%)	5,676,807 (28.36%)	4,432,286 (22.14%)	4,449,038 (22.22%)	4,504,850 (22.50%)	5,676,275 (28.35%)	4,437,665 (22.17%)
Reovirus (possible cross-contaminant)	1 (0.00000500%)	1 (0.00000500%)	1 (0.00000500%)	1 (0.00000500%)	1 (0.00000500%)	1 (0.00000500%)	1 (0.00000500%)	1 (0.00000500%)
EMCV (possible cross-contaminant)	338 (0.00169%)	437 (0.00218%)	342 (0.00171%)	335 (0.00167%)	336 (0.00168%)	340 (0.00170%)	343 (0.00171%)	335 (0.00167%)
Unclassified	404,098 (2.02%)	468,164 (2.34%)	401,429 (2.01%)	404,098 (2.02%)	32,720 (0.163%)	146,671 (0.733%)	30,024 (0.150%)	32,720 (0.163%)
B)
	KrakenUniq	Centrifuge	BLAST (after CH filtering)	KrakenUniq (after CH filtering)	KrakenUniq (w/ CHO-K1)	Centrifuge (w/CHO-K1)	BLAST (after CH & CHO-K1 filtering)	KrakenUniq (after CH & CHO-K1 filtering)
Total species	88	164	58	54	71	116	56	49
Total species (5 read cutoff)	43	48	26	26	38	47	25	25
Total viral species (5 read cutoff)	37	45	22	23	32	42	22	22
Viruses not closely related to VSV (5 read cutoff)	35	43	20	21	30	40	20	20
Total species (50 read cutoff)	20	23	11	10	19	22	11	10
Total viral species (50 read cutoff)	15	18	9	8	15	17	9	8
Viruses not closely related to VSV (50 read cutoff)	13	16	7	6	13	15	7	6

## Sheet: VSV Exp2
Results of classification tools on RNA Sequencing (SRR7779177) (Chiang et al, 2019) of a VSV spike-in sample (experiment 2). The host reference genome is either just the 2018 CH genome or both the 2018 CH genome and the 2011 CHO-K1 genome (columns marked with CHO-K1). The viral reference database used for all tools is U-RVDBv16. A) Read pair counts and abundances of expected species. See Figure S…
A)
Total reads (after trimming & QC)				43,207,192 (21,603,596 pairs)
Species	KrakenUniq (abundance %)	Centrifuge (abundance %)	BLAST after host filtering (abundance %)	KrakenUniq after host filtering (abundance %)	KrakenUniq w/ CH & CHO-K1 (abundance %)	Centrifuge w/ CH & CHO-K1 (abundance %)	BLAST after CH & CHO-K1 filtering (abundance %)	KrakenUniq after CH & CHO-K1 filtering (abundance %)
Chinese hamster (host)	11,853,263 (54.87%)	11,907,072 (55.12%)	11,932,961 (55.24%)	11,932,961 (55.24%)	12,307,817 (56.97%)	12,258,811 (56.74%)	12,307,817 (56.97%)	12,307,817 (56.97%)
VSV (spike-in)	7,251,205 (33.56%)	7,347,386 (34.01%)	9,241,189 (42.78%)	7,233,018 (33.48%)	7,250,484 (33.56%)	7,346,083 (34.00%)	9,240,006 (42.77%)	7,232,137 (33.48%)
Reo (possible cross-contaminant)	0	0	0	0	0	0	0	0
EMCV (possible cross-contaminant)	4 (0.0000185%)	107 (0.000495%)	0	0	0	9 (0.0000417%)	0	0
Unclassified	411,911 (1.91%)	553,035 (2.56%)	408,324 (1.89%)	411,911 (1.91%)	38,286 (0.177)	230,289 (1.07%)	34,675 (0.161%)	38,286 (0.177%)
B)
	KrakenUniq	Centrifuge	BLAST (after CH filtering)	KrakenUniq (CH host filtering)	KrakenUniq (w/ CH & CHO-K1)	Centrifuge (w/ CH & CHO-K1)	BLAST (after CH & CHO-K1 filtering)	KrakenUniq (after CH & CHO-K1 filtering)
Total species	67	145	48	42	55	114	46	40
Total species (5 read cutoff	39	51	19	21	34	44	19	20
Total viral species (5 read cutoff)	34	44	17	18	29	37	16	17
Viruses not closely related to VSV (5 read cutoff)	32	42	15	16	26	35	14	14
Total species (50 read cutoff)	20	24	11	10	18	23	11	10
Total viral species (50 read cutoff)	15	19	9	8	14	18	9	8
Viruses not closely related to VSV (50 read cutoff)	13	17	7	6	12	16	7	6

## Sheet: EMCV Exp1
Results of classification tools on RNA Sequencing (SRR7779183) (Chiang et al, 2019) of an EMCV spike-in sample (experiment 1).The host reference genome is either just the 2018 CH genome or both the 2018 CH genome and the 2011 CHO-K1 genome (columns marked with CHO-K1). The viral reference database used for all tools is U-RVDBv16. A) Read pair counts and abundances of expected species. See Figure …
A)
Total reads (after trimming & QC)			42,284,004 (21,142,002 pairs)
Species	KrakenUniq (abundance %)	Centrifuge (abundance %)	BLAST after CH filtering (abundance %)	KrakenUniq CH host filtering (abundance %)	KrakenUniq w/ CHO-K1 (abundance %)	Centrifuge w/ CHO-K1 (abundance %)	BLAST after CH & CHO-K1 filtering (abundance %)	KrakenUniq after CH & CHO-K1 filtering (abundance %)
Chinese hamster (host)	18,371,144 (86.89%)	18,449,218 (87.26%)	18,447,241 (87.25%)	18,447,241 (87.25%)	18,741,364 (88.65%)	18,771,027 (88.79)	18,816,364 (89.00)	18,816,364 (89.00)
EMCV (spike-in)	2,249,872 (10.64%)	2,249,919 (10.64%)	2,277,074 (10.77%)	2,240,859 (10.60%)	2,249,587 (10.64%)	2,249,348 (10.64)	2,276,727 (10.77)	2,240,541 (10.60%)
Reo (possible cross-contaminant)	1 (0.00000473%)	1 (0.00000473%)	1 (0.00000473%)	1 (0.00000473%)	1 (0.00000473%)	1 (0.00000473%)	1 (0.00000473%)	1
								-4.73e-08
VSV (possible cross-contaminant)	790 (0.00374%)	805 (0.00381%)	990	782 (0.00370%)	790 (0.00374%)	804 (0.00380%)	990 (0.00468%)	782
			-4.68e-05					-3.7e-05
Unclassified	396,096 (1.87%)	338,587 (1.60%)	394,617 (1.87%)	396,096 (1.87%)	27,376 (0.130%)	19,445 (0.0920)	25,863 (0.122)	27,376 (0.130)
B)
	KrakenUniq	Centrifuge	BLAST (after CH filtering)	KrakenUniq (after CH filtering)	KrakenUniq (w/ CHO-K1)	Centrifuge (w/ CHO-K1)	BLAST (after CH & CHO-K1 filtering)	KrakenUniq (after CH & CHO-K1 filtering)
Total species	61	152	49	37	52	113	46	34
Total species (5 read cutoff)	36	51	17	19	32	47	17	17
Total viral species (5 read cutoff)	31	54	15	16	27	40	15	15
Viruses not closely related to EMCV (5 read cutoff)	28	52	13	14	24	38	13	13
Total species (50 read cutoff)	21	22	11	10	18	21	11	10
Total viral species (50 read cutoff)	17	18	10	9	15	17	10	9
Viruses not closely related to EMCV (50 read cutoff)	15	17	8	7	13	16	8	7

## Sheet: EMCV  Exp2
Results of classification tools on CHO-K1 RNA Sequencing (SRR7779189) (Chiang et al, 2019) of an EMCV spike-in sample (experiment 2). The host reference genome is either just the 2018 CH genome or both the 2018 CH genome and the 2011 CHO-K1 genome (columns marked with CHO-K1). The viral reference database used for all tools is U-RVDBv16. See Figure S5e for visualization of abundances. A) Read pai…
A)
Total reads (after trimming & QC)			40,531,140 (20,265,570 pairs)
Species	KrakenUniq (abundance %)	Centrifuge (abundance %)	BLAST after CH filtering (abundance %)	KrakenUniq after CH filtering (abundance %)	KrakenUniq w/ CHO-K1 (abundance %)	Centrifuge w/ CHO-K1 (abundance %)	BLAST after CH & CHO-K1 filtering (abundance %)	KrakenUniq after CH & CHO-K1 filtering (abundance %)
Chinese hamster (host)	19,503,938 (96.24%)	19,551,315 (96.48%)	19,581,638 (96.63%)	19,581,638 (96.63%)	19,731,389 (97.36%)	19,748,952 (97.45%)	19,807,929 (97.74%)	19,807,929 (97.74%)
EMCV (spike-in)	387,689 (1.91%)	387,979 (1.91%)	390,729 (1.93%)	383,397 (1.89%)	387,572 (1.91%)	387,674 (1.91%)	390,196 (1.93%)	383,309 (1.89%)
Reo (possible cross-contaminant)	0	0	0	0	0	0	0	0
VSV (possible cross-contaminant)	145 (0.000715%)	146 (0.000720%)	174 (0.000859%)	143 (0.000706%)	144 (0.000711%)	147 (0.000725%)	174 (0.000859%)	143 (0.000706%)
Unclassified	262,986 (1.30%)	220,191 (1.09%)	261,136 (1.29%)	262,986 (1.30%)	36,833 (0.182%)	25,875 (0.128%)	34,845 (0.172%)	36,833 (0.182%)
B)
	KrakenUniq	Centrifuge	BLAST (after CH filtering)	KrakenUniq (after CH filtering)	KrakenUniq (w/ CH & CHO-K1)	Centrifuge (w/ CH & CHO-K1)	BLAST (after CH & CHO-K1 filtering)	KrakenUniq (after CH & CHO-K1 filtering)
Total species	72	158	58	47	61	120	58	45
Total species (5 read cutoff)	36	55	18	20	34	44	18	19
Total viral species (5 read cutoff)	31	48	15	17	31	40	15	17
Viruses not closely related to EMCV (5 read cutoff)	19	47	13	15	19	38	13	15
Total species (50 read cutoff)	18	23	11	9	17	21	11	9
Total viral species (50 read cutoff)	14	19	10	8	14	18	10	8
Viruses not closely related to EMCV (50 read cutoff)	13	18	8	7	13	17	8	7

## Sheet: Runtimes CH only vs CHO-CH host
Average runtimes and max memory usage of KrakenUniq when using the CH reference genome alone for host filtering and when using the CH and CHO-K1 genomes for host filtering.
	CH Filtering	CH and CHO-K1 filtering	Difference
Average Real Runtime (with 16 processors)	3.67 min	4.28 min	0.61 min
Average CPU Runtime	58.80 min	68.43 min	9.63 min
Average Max Memory	23,462,796.5 kb	24,547,246.5 kb	1,084,450 kb
