# Supplementary material for: k-mer-Based Metagenomics Tools Provide a Fast and Sensitive Approach for the Detection of Viral Contaminants in Biopharmaceutical and Vaccine Manufacturing Applications Using Next-Generation Sequencing
Source: mSphere. 2021 Apr 21;6(2):e01336-20. doi: 10.1128/mSphere.01336-20 (PMC8546726; doi:10.1128/mSphere.01336-20)
Supplement: DATA SET S5 [file msphere.01336-20-sd005.xls]

## Sheet: Reo3 
KrakenUniq and BLAST results from mapping 9,150 reads, simulated from mutated sequences of Reovirus 3 Dearing, to the genome of Reovirus 3 Dearing.
% Similarity to Reo3 Dearing Genome	Reads mapped to Reo3 Dearing by KrakenUniq (%)	Reads mapped to Reo3 Dearing by BLAST (%)
100	9,150 (100)	9,150 (100)
98.3	9,150 (100)	9,150 (100)
97.35	9,143 (99.92)	9,149 (99.99)
96.36	9,123 (99.70)	9,147 (99.97)
95.34	9,022 (98.60)	9,118 (99.65)
93.01	8,196 (89.57)	8,598 (93.97)
90.13	5,869 (64.14)	7,061 (77.17)

## Sheet: HIV1 
KrakenUniq and BLAST results from mapping 3,650 reads, simulated from mutated sequences of HIV1, to the genome of HIV1.
% Similarity to HIV1 Genome	Reads mapped to HIV1 by KrakenUniq (%)	Reads mapped to HIV1 by BLAST (%)
100	3,650 (100)	3,650 (100)
97.94	3,650 (100)	3,649 (99.97)
97.12	3,649 (99.97)	3,650 (100)
96.04	3,630 (99.45)	3,643 (99.81)
95.12	3,519 (96.41)	3,613 (98.99)
93.08	3,164 (86.68)	3,429 (93.95)
89.83	2,095 (57.40)	2,658 (72.82)

## Sheet: MVM
KrakenUniq and BLAST results from mapping 2,050 reads, simulated from mutated sequences of MVM, to the genome of MVM.
% Similarity to MVM Genome	Reads mapped to MVM by KrakenUniq (%)	Reads mapped to MVM by BLAST (%)
100	2,050 (100)	2,050 (100)
97.94	2,049 (99.95)	2,049 (99.95)
96.99	2,034 (99.22)	2,046 (99.80)
96.04	2,032 (99.12)	2,036 (99.32)
94.76	1,991 (97.12)	2,038 (99.41)
92.93	1,841 (89.8)	1,960 (95.61)
89.82	1,123 (54.78)	1,415 (69.02)

## Sheet: Reo3 to RVDB
KrakenUniq and BLAST results from mapping 9,150 reads, simulated from mutated sequences of Reovirus 3 Dearing, to RVDBv16. Counts for a taxonomic level include the reads classified in more specific taxonomy levels.
KrakenUniq
% Similarity to Reo 3 Dearing genome	Reovirideae family (%)	Orthoreovirus genus (%)	Mammalian orthoreovirus species (%)	Mammalian orthoreovirus 3 (%)	Mammalian orthoreovirus 3 Dearing (%)	Unclassified (%)
100	9,150 (100)	8,300 (90.71)	8,300 (90.71)	5,941 (64.93)	291 (3.18)	0
98.3	9,150 (100)	8,052 (88.00)	8,052 (88.00)	5,183 (56.64)	103 (1.13)	0
97.35	9,143 (99.92)	8,264 (90.32)	8,264 (90.32)	5,450 (59.56)	219 (2.39)	7 (0.08)
96.36	9,127 (99.75)	8,145 (89.02)	8,145 (89.02)	4,896 (53.51)	191 (2.09)	23 (0.25)
95.34	9,061 (99.03)	7,985 (87.27)	7,985 (87.27)	4,747 (51.88)	221 (2.42)	89 (0.97)
93.01	8,268 (90.36)	7,087 (77.45)	7,087 (77.45)	3,865 (42.24)	77 (0.84)	882 (9.64)
90.13	6,137 (67.07)	5,309 (58.02)	5,309 (58.02)	2,365 (25.85)	1 (0.01)	3,013 (32.93)
BLAST
% Similarity to Reo 3 Dearing genome	Reovirideae family (%)	Orthoreovirus genus (%)	Mammalian orthoreovirus species (%)	Mammalian orthoreovirus 3 (%)	Mammalian orthoreovirus 3 Dearing (%)	Unclassified (%)
100	9,150 (100)	9,150 (100)	9,149 (99.99)	9,069 (99.11)	70 (0.77)	0
98.3	9,150 (100)	9,150 (100)	9,148 (99.98)	8,974 (98.08)	131 (1.43)	0
97.35	9,149 (99.99)	9,149 (99.99)	9,146 (99.96)	8,934 (97.64)	155 (1.69)	1 (0.01)
96.36	9,147 (99.97)	9,147 (99.97)	9,128 (99.76)	8,908 (97.36)	188 (2.05)	3 (0.03)
95.34	9,122 (99.69)	9,122 (99.69)	9,114 (99.61)	8,820 (96.39)	253 (2.77)	28 (0.31)
93.01	8,665 (94.70)	8,665 (94.70)	8,658 (94.62)	8,373 (91.51)	208 (2.27)	485 (5.08)
90.13	7,348 (80.31)	7,348 (80.31)	7,348 (80.31)	7,086 (77.44)	83 (0.01)	1,802 (16.69)

## Sheet: HIV1 to RVDB
KrakenUniq and BLAST results from mapping 3,650 reads, simulated from mutated sequences of HIV1, to RVDBv16. Counts for a taxonomic level include the reads classified in more specific taxonomy levels.
KrakenUniq
% Similarity to HIV1 genome	Retroviridae family (%)	Lentivirus genus (%)	HIV-1 species (%)	Unclassified (%)
100	3,650 (100)	3,531 (96.74)	2,921 (80.03)	0
97.94	3,650 (100)	3,650 (100)	3,610 (98.90)	0
97.12	3,650 (100)	3,650 (100)	3,620 (99.18)	0
96.04	3,647 (99.92)	3,646 (99.89)	3,620 (99.18)	3 (0.08)
95.12	3,647 (99.92)	3,646 (99.89)	3,632 (99.51)	3 (0.08)
93.08	3,616 (99.07)	3,588 (98.30)	3,566 (97.70)	34 (0.93)
89.83	3,396 (93.04)	3,382 (92.66)	3,327 (91.15)	254 (6.96)
BLAST
% Similarity to HIV1 genome	Retroviridae family (%)	Lentivirus genus (%)	HIV-1 species (%)	Unclassified (%)
100	3,650 (100)	3,650 (100)	3,636 (99.62)	0
97.94	3,650 (100)	3,650 (100)	3,560 (97.53)	0
97.12	3,640 (99.73)	3,640 (99.73)	3,618 (99.12)	10 (0.27)
96.04	3,650 (100)	3,650 (100)	3,590 (98.36)	0
95.12	3,650 (100)	3,650 (100)	3,638 (99.67)	0
93.08	3,642 (99.78)	3,642 (99.78)	3,569 (97.78)	8 (0.22)
89.83	3,562 (97.59)	3,562 (97.59)	3,506 (96.05)	88 (2.41)

## Sheet: MVM to RVDB
KrakenUniq and BLAST results from mapping 2,050 reads, simulated from mutated sequences of MVM, to RVDBv16. Counts for a taxonomic level include the reads classified in more specific taxonomy levels.
KrakenUniq
% Similarity to MVM genome	Parvoviridae family (%)	Protoparvovirus genus (%)	Rodent Protoparvovirus 1 species (%)	MVM (%)	Unclassified (%)
100	2,050 (100)	2,050 (100)	2,046 (99.80)	2,022 (98.63)	0
97.94	2,049 (99.95)	2,049 (99.95)	2,015 (98.29)	1,981 (96.63)	1 (0.05)
96.99	2,034 (99.22)	2,018 (98.44)	1,968 (96.00)	1,827 (89.12)	16 (0.78)
96.04	2,032 (99.12)	2,007 (97.90)	1,929 (94.10)	1,779 (86.78)	18 (0.88)
94.76	2,032 (99.12)	2,023 (98.68)	1,951 (95.17)	1,865 (90.98)	18 (0.88)
92.93	1,841 (89.80)	1,778 (86.73)	1,623 (79.17)	1,482 (72.29)	209 (10.2)
89.82	1,209 (58.98)	1,130 (55.12)	961 (46.88)	903 (44.05)	841 (41.02)
BLAST
% Similarity to MVM genome	Parvoviridae family (%)	Protoparvovirus genus (%)	Rodent Protoparvovirus 1 species (%)	MVM (%)	Unclassified (%)
100	2,050 (100)	2,050 (100)	2,050 (100)	1,905 (92.93)	0
97.94	2,049 (99.95)	2,049 (99.95)	2,049 (99.95)	1,944 (94.83)	1 (0.05)
96.99	2,046 (99.80)	2,046 (99.80)	2,046 (99.80)	1,929 (94.10)	4 (0.20)
96.04	2,036 (99.32)	2,036 (99.32)	2,036 (99.32)	1,888 (92.10)	14 (0.68)
94.76	2,038 (99.41)	2,038 (99.41)	2,037 (99.37)	1,929 (94.10)	12 (0.59)
92.93	1,960 (95.61)	1,960 (95.61)	1,960 (95.61)	1,818 (88.68)	90 (4.39)
89.82	1,595 (77.80)	1,593 (77.71)	1,505 (73.41)	1,329 (64.83)	455 (22.20)
