# Supplementary material for: k-mer-Based Metagenomics Tools Provide a Fast and Sensitive Approach for the Detection of Viral Contaminants in Biopharmaceutical and Vaccine Manufacturing Applications Using Next-Generation Sequencing
Source: mSphere. 2021 Apr 21;6(2):e01336-20. doi: 10.1128/mSphere.01336-20 (PMC8546726; doi:10.1128/mSphere.01336-20)
Supplement: DATA SET S2 [file msphere.01336-20-sd002.xls]

## Sheet: Lab B Sample Info
Supplementary Table 2. Lab B samples from the HeLa cell spike-in study completed by Khan et al, 2017 that we analyzed using various metagenomics tools.
Lab	SRA Accession	Run Accession	Viral Spike-in	Genome copies per cell	Starting Material
LabB-1	SRX2804119	SRR5534545	RSV, FeLV, EBV, Reo1	100	HeLa whole cells (RNA, DNA)
LabB-2	SRX2804120	SRR5534544	RSV, FeLV, EBV, Reo1	3	HeLa whole cells (RNA, DNA)
LabB-3	SRX2804121	SRR5534543	RSV, FeLV, EBV, Reo1	0.1	HeLa whole cells (RNA, DNA)
LabB-4	SRX2915804	SRR5680440	RSV, FeLV, EBV, Reo1	100	HeLa cell lysate (RNA, DNA)
LabB-5	SRX2915803	SRR5680441	RSV, FeLV, EBV, Reo1	3	HeLa cell lysate (RNA, DNA)
LabB-6	SRX2915805	SRR5680439	RSV, FeLV, EBV, Reo1	0.1	HeLa cell lysate (RNA, DNA)

## Sheet: LabB-1 Results
Results of various classification tools on sequencing data (SRR5534545) from the high spike-in HeLa cell experiment (LabB-1). Each virus was spiked in to HeLa whole cell samples to reach approximately 100 genome copies per cell. The host reference genome is GRCh38.p13 and the viral reference database is RVDBv16. A) Hit counts and abundances of expected species. All hit counts are provided as the …
A)
Total reads (after trimming & QC)		205,460,784 (102,730,392 pairs)			Khan et al. results (232,970,834 reads)
Organism (Species Level)	KrakenUniq (abundance %)	Centrifuge (abundance %)	BLAST after human filtering (abundance %)	KrakenUniq after human filtering (abundance %)	Assembled & remaining singletons + phylogenetic approach against set of references
Homo sapiens (host)	84,740,142 (82.49%)	83,447,635 (81.23%)	84,755,105 (82.50%)	84,755,105 (82.50%)	Not provided
RSV	3,187 (0.00310%)	3,352 (0.00326%)	3,897 (0.00379%)	3,172 (0.00309%)	8,255 (0.00354%)
FeLV	74 (0.0000720%)	64 (0.0000623%)	74 (0.0000720%)	73 (0.0000711%)	165 (0.0000708%)
EBV	1,794,809 (1.75%)	671,826 (0.654%)	1,791,891 (1.74%)	1,792,087 (1.74%)	4,310,100 (1.85%)
REO1	24 (0.0000234%)	26 (0.0000253%)	22 (0.0000214%)	24 (0.0000234%)	56 (0.0000240%)
HPV18 (in HeLa genome)	202 (0.000197%)	187 (0.000182%)	526 (0.000512%)	162 (0.000158%)	1,516 (0.000651%)
Unclassified	16,177,477 (15.75%)	18,590,350 (18.1%)	16,176,901 (15.75%)	16,177,477 (15.75%)	Not provided
B)
	KrakenUniq	Centrifuge	BLAST (after human filtering)	KrakenUniq (after human filtering)
Total species	90	480	76	51
Total species (5 read cutoff)	31	161	29	16
Total viral species (5 read cutoff)	23	139	22	12
Viruses that are not closely related to those expected (5 read cutoff)	16	126	10	6
Viruses that are not closely related to those expected and are not human endogenous viruses (5 read cutoff)	13	122	10	6
Expected viruses missing (5 read cutoff)	None	None	None	None
Total species (50 read cutoff)	11	45	10	6
Total viral species (50 read cutoff)	8	39	9	6
Viruses not closely related to those expected (50 read cutoff)	4	33	3	2
Viruses that are not closely related to those expected and are not human endogenous viruses (50 read cutoff)	3	31	3	2
Expected viruses missing (50 read cutoff)	Reo1	Reo1	Reo1	Reo1

## Sheet: LabB-2 Results
Supplementary Table 13. Results of various classification tools on sequencing data (SRR5534544) from the medium spike-in HeLa cell experiment (LabB-2). Each virus was spiked in to HeLa whole cell samples to reach approximately 3 genome copies per cell. Samples were treated with DNA and RNA nuclease before nucleic acid extraction. The host reference genome is GRCh38.p13 and the viral reference dat…
A)
Total reads (after trimming & QC)		265,422,202 (132,711,101 pairs)			Khan et al. results (302,019,632 reads)
Organism (Species Level)	KrakenUniq (abundance %)	Centrifuge (abundance %)	BLAST after human filtering (abundance %)	KrakenUniq after human filtering (abundance %)	Assembled & remaining singletons + phylogenetic approach against set of references
Homo sapiens (host)	125,633,935 (94.67%)	122,369,496 (92.21%)	125,653,373 (94.68%)	125,653,373 (94.68%)	Not provided
RSV	1,268 (0.000955%)	1,315 (0.000991%)	1,140 (0.000859%)	1,268 (0.000955%)	3,325 (0.00110%)
FeLV	5 (0.00000377%)	7 (0.00000527%)	6 (0.00000452%)	5 (0.00000377%)	12 (0.00000375%)
EBV	486,323 (0.366%)	176,724 (0.133%)	484,849 (0.365%)	484,931 (0.365%)	1,176,557 (0.390%)
REO1	6 (0.00000452%)	6 (0.00000452%)	6* (0.00000452%)	6 (0.00000452%)	13 (0.00000430%)
HPV18 (in HeLa genome)	601 (0.000453%)	748 (0.000564%)	1,581 (0.00191%)	523 (0.000394%)	3,800 (0.00126%)
Unclassified	6,568,793 (4.95%)	10,153,654 (7.65%)	6,568,781 (4.95%)	6,568,793 (4.95%)	Not provided
B)
	KrakenUniq	Centrifuge	BLAST (after human filtering)	KrakenUniq (after human filtering)
Total species	57	315	40	28
Total species (5 read cutoff)	29	118	20	10
total viral species (5 read cutoff)	25	103	18	10
Viruses that are not closely related to those expected (5 read cutoff)	18	93	8	4
Viruses that are not closely related to those expected and are not human endogenous viruses (5 read cutoff)	15	89	8	4
Expected viruses missing (5 read cutoff)	None	None	None*	None
Total species (50 read cutoff)	11	34	11	6
Total viral species (50 read cutoff)	8	30	11	6
Viruses that are not closely related to those expected (50 read cutoff)	5	26	5	3
Viruses that are not closely related to those expected and are not human endogenous viruses (50 read cutoff)	4	24	5	3
Expected viruses missing (50 read cutoff)	Reo1,FeLV	Reo1,FeLV	Reo1,FeLV	Reo1,FeLV
*BLAST hits for Reo1 is over two species (3 for mammalian orthoreovirus 1 and 3 for reovirus sp.)

## Sheet: LabB-3 Results
Results of various classification tools on sequencing data (SRR5534543) from the low spike-in HeLa cell experiment (LabB-3). Each virus was spiked in to HeLa whole cell samples to reach approximately 0.1 genome copies per cell. Samples were treated with DNA and RNA nuclease before nucleic acid extraction. The host reference genome is GRCh38.p13 and the viral reference database is RVDBv16. A) Hit …
A)
Total reads (after trimming & QC)		213,000,408 (106,500,204 pairs)			Khan et al. results (241,566,632 reads)
Organism (Species Level)	KrakenUniq (abundance %)	Centrifuge (abundance %)	BLAST after human filtering (abundance %)	KrakenUniq after human filtering (abundance %)	Assembled & remaining singletons + phylogenetic approach against set of references
Homo sapiens (host)	105,894,785 (99.43%)	101,855,777 (95.64%)	105,904,644 (99.44%)	105,904,644 (99.44%)	Not provided
RSV	17 (0.0000160%)	18 (0.0000169%)	13 (0.0000122%)	17 (0.0000160%)	35 (0.0000145%)
FeLV	0	0	0	0	0
EBV	8,994 (0.00845%)	3,475 (0.00326%)	8,908 (0.00836%)	8,928 (0.00838%)	20,892 (0.00865%)
REO1	0	0	0	0	0
HPV18 (in HeLa genome)	422 (0.000396%)	574 (0.000539%)	1,131 (0.00106%)	354 (0.000332%)	2,709 (0.00112%)
Unclassified	585,102 (0.549%)	4,636,235 (4.35%)	585,116 (0.549%)	585,102 (0.549%)	Not provided
B)
	KrakenUniq	Centrifuge	BLAST (after human filtering)	KrakenUniq (after human filtering)
Total species	58	206	26	30
Total species (5 read cutoff)	27	84	14	14
Total viral species (5 read cutoff)	22	73	13	12
Viruses that are not closely related to those expected (5 or more reads)	16	62	8	8
Viruses that are not closely related to those expected and are not human endogenous viruses (5 read cutoff)	13	59	7	7
Expected viruses missing (5 read cutoff)	REO1,FeLV	REO1,FeLV	REO1,FeLV	REO1,FeLV

## Sheet: LabB-4 Results
Results of various classification tools on sequencing data (SRR5680440) from the high spike-in HeLa cell experiment (LabB-4). Each virus was spiked in to HeLa cell lysate samples to reach approximately 100 genome copies per cell. Samples were treated with DNA and RNA nuclease before nucleic acid extraction. The host reference genome is GRCh38.p13 and the viral reference database is RVDBv16. A) Hi…
A)
Total reads (after trimming & QC)			210,239,692 (105,119,846 pairs)			Khan et al. results (253,244,544 reads)
Organism (Species Level)	KrakenUniq (abundance %)	Centrifuge (abundance %)		BLAST after human filtering (abundance %)	KrakenUniq after human filtering (abundance %)	Assembled & remaining singletons + phylogenetic approach against set of references
Homo sapiens (host)	74,674,013 (71.04%)	73,942,975 (70.34%)		74,699,846 (71.06%)	74,699,846 (71.06%)	Not provided
RSV	1,757 (0.0017%)	1,846 (0.0018%)		1,935 (0.0018%)	1,596 (0.0015%)	4,421 (0.0017%)
FeLV	52 (0.00005%)	44 (0.00004%)		70 (0.00007%)	52 (0.00005%)	164 (0.00006%)
EBV	5,003,690 (4.76%)	1,809,642 (1.72%)		4,990,415 (4.75%)	4,990,915 (4.75%)	11,625,702 (4.59%)
REO1	12 (0.00001%)	12 (0.00001%)		10 (0.00001%)	12 (0.00001%)	31 (0.00001%)
HPV18 (in HeLa genome)	126 (0.0001%)	213 (0.0002%)		443 (0.0004%)	121 (0.0001%)	1,131 (0.0004%)
Unclassified	25,425,381 (24.19%)	29,339,874 (27.91%)		25,424,843 (24.19%)	25,425,381 (24.19%)	Not provided
B)
	KrakenUniq	Centrifuge	BLAST (after human filtering)	KrakenUniq (after human filtering)
Total species	102	566	79	64
Total species (5 read cutoff)	31	208	36	17
Total viral species (5 read cutoff)	22	179	28	12
Viruses that are not closely related to those expected (5 read cutoff)	15	170	18	6
Viruses that are not closely related to those expected and are not human endogenous viruses (5 read cutoff)	13	166	17	6
Expected viruses missing (5 read cutoff)	None	None	None	None
Total species (50 read cutoff)	10	58	11	5
Total viral species (50 read cutoff)	7	52	9	5
Viruses that are not closely related to those expected (50 read cutoff)	3	48	3	1
Viruses that are not closely related to those expected and are not human endogenous viruses (50 read cutoff)	2	47	3	1
Expected viruses missing (50 read cutoff)	REO1	REO1, FeLV	REO1	REO1

## Sheet: LabB-5 Results
Results of various classification tools on sequencing data (SRR5680441) from the medium spike-in HeLa cell experiment (LabB-5). Each virus was spiked in to HeLa cell lysate samples to reach approximately 3 genome copies per cell. Samples were treated with DNA and RNA nuclease before nucleic acid extraction. The host reference genome is GRCh38.p13 and the viral reference database is RVDBv16. A) Hi…
A)
Total reads (after trimming & QC)		220,787,860 (110,393,930 pairs)			Khan et al. results (250,940,878 reads)
Organism (Species Level)	KrakenUniq (abundance %)	Centrifuge (abundance %)	BLAST after human filtering (abundance %)	KrakenUniq after human filtering (abundance %)	Assembled & remaining singletons + phylogenetic approach against set of references
Homo sapiens (host)	104,501,949 (94.66%)	101429285	104,516,791 (94.68%)	104,516,791 (94.68%)	Not provided
		-0.9188
RSV	740 (0.000670%)	806 (0.000730%)	906 (0.000821%)	737 (0.000668%)	1,961 (0.000781%)
FeLV	14 (0.0000127%)	12 (0.0000109%)	15 (0.0000136%)	14 (0.0000127%)	21 (0.00000836%)
EBV	470,954 (0.427%)	169,011 (0.153%)	469,333 (0.425%)	469,390 (0.425%)	1,132,729 (0.451%)
REO1	0	0	0	0	0
HPV18 (in HeLa genome)	326 (0.000295%)	446 (0.000404%)	789 (0.000715%)	288 (0.000261%)	1,988 (0.000792%)
Unclassified	5,405,309 (4.90%)	8,786,176 (7.96%)	5,405,294 (4.90%)	5,405,309 (4.90%)	Not provided
B)
	KrakenUniq	Centrifuge	BLAST (after human filtering)	KrakenUniq (after human filtering)
Total species	51	184	26	30
Total species (5 read cutoff)	25	83	17	9
Total viral species (5 read cutoff)	21	76	12	8
Viruses that are not closely related to those expected (5 read cutoff)	15	72	8	4
Viruses that are not closely related to those expected and are not human endogenous viruses (5 read cutoff)	12	69	8	4
Expected viruses missing (5 read cutoff)	REO1,FeLV	REO1,FeLV	REO1,FeLV	REO1,FeLV

## Sheet: LabB-6 Results
Results of various classification tools on sequencing data (SRR5680439) from the low spike-in HeLa cell experiment (LabB-6). Each virus was spiked in to HeLa cell lysate samples to reach approximately 0.1 genome copies per cell. Samples were treated with DNA and RNA nuclease before nucleic acid extraction. The host reference genome is GRCh38.p13 and the viral reference database is RVDBv16. A) Hit…
A)
Total reads (after trimming & QC)		228,370,136 (114,185,068 pairs)				Khan et al. results (259,508,454 reads)
Organism (Species Level)	KrakenUniq (abundance %)	Centrifuge (abundance %)	BLAST after human filtering (abundance %)	KrakenUniq after human filtering (abundance %)	Assembled & remaining singletons + phylogenetic approach against set of references
Homo sapiens (host)	113,445,926 (99.35%)	110,857,046 (97.09%)	113,459,965 (99.36%)	113,459,965 (99.36%)	Not provided
RSV	27 (0.0000236%)	31 (0.0000271%)	34 (0.0000298%)	27 (0.0000236%)	70 (0.0000270%)
FeLV	0	0	0	0	0
EBV	15,104 (0.0132%)	5,725 (0.00501%)	14,995 (0.0131%)	15,024 (0.0132%)	35,535 (0.0137%)
REO1	0	0	0	0	0
HPV18 (in HeLa genome)	267 (0.000234%)	333 (0.000292%)	696 (0.000610%)	234 (0.000205%)	1,645 (0.000634%)
Unclassified	708,884 (0.621%)	3,317,894 (2.91%)	708,938 (0.621%)	708,884 (0.621%)	Not provided
B)
	KrakenUniq	Centrifuge	BLAST (after human filtering)	KrakenUniq (after human filtering)
Total species	51	184	26	30
Total species (5 read cutoff)	25	83	17	9
Total viral species (5 read cutoff)	21	76	12	8
Viruses that are not closely related to those expected (5 read cutoff)	15	72	8	4
Viruses that are not closely related to those expected and are not human endogenous viruses (5 read cutoff)	12	69	8	4
Expected viruses missing (5 read cutoff)	REO1,FeLV	REO1,FeLV	REO1,FeLV	REO1,FeLV
